# Supplementary material for: COVID-19 Surveillance Updates in US Metropolitan Areas: Dynamic Panel Data Modeling
Source: JMIR Public Health Surveill. 2022 Feb 24;8(2):e28737. doi: 10.2196/28737 (PMC8914733; doi:10.2196/28737)
Supplement: Multimedia Appendix 1 [file publichealth_v8i2e28737_app1.xls]

## Sheet: STATA results
metro	ISO_week	Metro_pop	Pos_Speed	Pos_Accl	Pos_Jerk	persistence_7day	persistence_7day_number
New York City	2021-08-15	19216182	21.1042	3.44353	-0.298114	0.0455892	0.805138
New York City	2021-08-22	19216182	23.1739	2.06968	-1.37384	0.0347463	0.733294				Population-weighted averages
New York City	2021-08-29	19216182	20.931	-2.2429	-4.31259	0.0366728	0.849853			Week Ending on	Speed	Acceleration	Jerk	Persistence
New York City	2021-09-05	19216182	23.8497	2.91867	5.16157	0.0306408	0.641343			2021-08-15	34.03	3.96	-2.89	1.67		0.0490743
New York City	2021-09-12	19216182	21.9265	-1.92323	-4.8419	0.0229234	0.546716			2021-08-22	36.27	2.24	-1.72	1.91		0.0526606
New York City	2021-09-19	19216182	21.1057	-0.820736	1.1025	0.0317904	0.697051			2021-08-29	36.8	0.53	-1.71	2.22		0.0603261
Los Angeles	8/09/21-8/15/21	13214799	27.04	-1.19995	-2.84313	0.006876	0.194178			2020-09-05	36.84	0.04	-0.49	2.17		0.0589034
Los Angeles	8/16/21-8/22/21	13214799	23.2045	-3.83553	-2.63557	0.0041778	0.112968			2021-09-12	31.89	-4.95	-4.99	1.26		0.0395108
Los Angeles	8/23/21-8/29/21	13214799	24.2066	1.00212	4.83765	0.0053238	0.123536			2021-09-19	29.01	-2.88	2.07	1.06		0.0365391
Los Angeles	8/30/21-9/05/20	13214799	18.9603	-5.24628	-6.24841	0.0021184	0.0512793
Los Angeles	9/06/21-9/12/21	13214799	16.6156	-2.34477	2.90151	0.0043267	0.0820357
Los Angeles	9/13/21-9/19/21	13214799	3.94147	-12.6741	-10.3293	-0.0042503	-0.0706212
Chicago	8/09/21-8/15/21	9458539	16.8646	3.00711	-1.97554	0.0310367	0.43009
Chicago	8/16/21-8/22/21	9458539	19.7856	2.92102	-0.086091	0.0346073	0.583638
Chicago	8/23/21-8/29/21	9458539	21.5149	1.72935	-1.19167	0.0285276	0.564436
Chicago	8/30/21-9/05/20	9458539	24.3061	2.79113	1.06178	0.0329609	0.709152
Chicago	9/06/21-9/12/21	9458539	21.7204	-2.58572	-5.37685	0.0178593	0.43409
Chicago	9/13/21-9/19/21	9458539	21.8774	0.157078	2.7428	0.0150378	0.326626
Dallas	8/09/21-8/15/21	7573136	42.5678	10.0242	3.07666	0.0314576	1.02374
Dallas	8/16/21-8/22/21	7573136	47.9779	5.4101	-4.61406	0.0342183	1.4566
Dallas	8/23/21-8/29/21	7573136	43.3261	-4.65178	-10.0619	0.0220219	1.05656
Dallas	8/30/21-9/05/20	7573136	62.5085	19.1825	23.8342	0.0450174	1.95043
Dallas	9/06/21-9/12/21	7573136	59.7601	-2.74844	-21.9309	0.010261	0.6414
Dallas	9/13/21-9/19/21	7573136	64.2987	4.5386	7.28703	0.0115458	0.689978
Houston	8/09/21-8/15/21	7066141	44.4312	-7.09015	-23.0617	0.011464	0.590641
Houston	8/16/21-8/22/21	7066141	78.3212	33.89	40.9801	0.029013	1.28908
Houston	8/23/21-8/29/21	7066141	44.7223	-33.5989	-67.4888	0.0032183	0.252061
Houston	8/30/21-9/05/20	7066141	68.4694	23.747	57.3459	0.0342744	1.53283
Houston	9/06/21-9/12/21	7066141	49.7766	-18.6928	-42.4398	0.0060784	0.416184
Houston	9/13/21-9/19/21	7066141	55.5729	5.79625	24.489	0.0132721	0.66064
Miami	8/09/21-8/15/21	6166488	105.388	12.5123	-9.41957	0.049171	4.56677	0.0433331
Miami	8/16/21-8/22/21	6166488	99.2994	-6.08821	-18.6005	0.0413116	4.35373
Miami	8/23/21-8/29/21	6166488	85.448	-13.8514	-7.76315	0.0381113	3.78443
Miami	8/30/21-9/05/20	6166488	64.4312	-21.0168	-7.16546	0.0339555	2.90143
Miami	9/06/21-9/12/21	6166488	51.5274	-12.9039	8.11297	0.0365412	2.35439
Miami	9/13/21-9/19/21	6166488	40.3494	-11.1779	1.72592	0.0357614	1.84269
Atlanta	8/09/21-8/15/21	6020364	31.1111	6.08886	-2.72408	0.123989	3.10247
Atlanta	8/16/21-8/22/21	6020364	38.1752	7.06412	0.975258	0.176068	5.47765
Atlanta	8/23/21-8/29/21	6020364	47.6834	9.50821	2.44409	0.205952	7.86225
Atlanta	8/30/21-9/05/20	6020364	51.1763	3.49291	-6.0153	0.209317	9.98092
Atlanta	9/06/21-9/12/21	6020364	44.639	-6.53733	-10.0302	0.0675861	3.45881
Atlanta	9/13/21-9/19/21	6020364	36.1962	-8.44278	-1.90544	0.0416379	1.85867
Washington DC	8/09/21-8/15/21	5371160	15.2295	3.11984	-1.36975	0.188591	2.28377
Washington DC	8/16/21-8/22/21	5371160	15.5114	0.281929	-2.83791	0.160282	2.44102
Washington DC	8/23/21-8/29/21	5371160	21.775	6.26361	5.98168	0.204714	3.17541
Washington DC	8/30/21-9/05/20	5371160	21.4372	-0.337782	-6.60139	0.184751	4.02295
Washington DC	9/06/21-9/12/21	5371160	19.6419	-1.7953	-1.45752	0.143312	3.07221
Washington DC	9/13/21-9/19/21	5371160	24.19	4.5481	6.3434	0.172727	3.3927
Philadelphia	8/09/21-8/15/21	5378441	18.1731	7.18743	4.51273	0.0074818	0.0821925
Philadelphia	8/16/21-8/22/21	5378441	19.865	1.69194	-5.49549	0.0222668	0.404656
Philadelphia	8/23/21-8/29/21	5378441	36.6171	16.7521	15.0601	0.0686456	1.36365
Philadelphia	8/30/21-9/05/20	5378441	22.4972	-14.1199	-30.8719	-0.0010625	-0.0389057
Philadelphia	9/06/21-9/12/21	5378441	21.1559	-1.34133	12.7785	0.0056669	0.12749
Philadelphia	9/13/21-9/19/21	5378441	23.4933	2.33737	3.67871	0.0319365	0.675645
Phoenix	8/09/21-8/15/21	4948203	40.9009	5.76544	-4.58752	0.0181391	0.637325
Phoenix	8/16/21-8/22/21	4948203	38.4295	-2.47132	-8.23676	0.0162632	0.665179
Phoenix	8/23/21-8/29/21	4948203	55.4025	16.973	19.4443	0.0249475	0.958721
Phoenix	8/30/21-9/05/20	4948203	47.1311	-8.2714	-25.2444	0.0100588	0.557283
Phoenix	9/06/21-9/12/21	4948203	39.5237	-7.60738	0.664021	-0.0003026	-0.0142619
Phoenix	9/13/21-9/19/21	4948203	40.1589	0.635151	8.24253	0.0034338	0.135717
Boston	8/09/21-8/15/21	4873019	14.7225	3.13681	-0.530618	0.0765169	0.886499
Boston	8/16/21-8/22/21	4873019	16.0475	1.32508	-1.81173	0.0786586	1.15805
Boston	8/23/21-8/29/21	4873019	18.2316	2.18404	0.858958	0.0888141	1.42525
Boston	8/30/21-9/05/20	4873019	19.9436	1.71205	-0.471987	0.0953563	1.7385
Boston	9/06/21-9/12/21	4873019	18.8707	-1.07296	-2.78502	0.0396329	0.790424
Boston	9/13/21-9/19/21	4873019	23.0101	4.13941	5.21237	0.0441073	0.832334
San Francisco	8/09/21-8/15/21	4731803	19.1863	-2.52395	0.815155	0.0241912	0.525197
San Francisco	8/16/21-8/22/21	4731803	20.7773	1.59106	4.11501	0.0350057	0.671629
San Francisco	8/23/21-8/29/21	4731803	24.3489	3.57158	1.98052	0.0535254	1.11212
San Francisco	8/30/21-9/05/20	4731803	25.0554	0.706465	-2.86511	0.0103127	0.251103
San Francisco	9/06/21-9/12/21	4731803	15.6328	-9.42256	-10.129	0.0009935	0.0248925
San Francisco	9/13/21-9/19/21	4731803	2.98889	-12.6439	-3.22136	-0.0289672	-0.452839
Riverside	8/09/21-8/15/21	4650631	33.4793	0.129017	-6.39851	0.0179697	0.599296
Riverside	8/16/21-8/22/21	4650631	32.0878	-1.39152	-1.52053	0.0113415	0.379706
Riverside	8/23/21-8/29/21	4650631	34.5329	2.44514	3.83665	0.0182695	0.586228
Riverside	8/30/21-9/05/20	4650631	31.5533	-2.97963	-5.42476	0.007919	0.273466
Riverside	9/06/21-9/12/21	4650631	26.9119	-4.64146	-1.66183	0.0021593	0.0681331
Riverside	9/13/21-9/19/21	4650631	6.68726	-20.2246	-15.5831	-0.0153594	-0.41335
Detroit	8/09/21-8/15/21	4319629	14.1117	2.52998	-2.25548	0.0189411	0.21937
Detroit	8/16/21-8/22/21	4319629	16.2745	2.16288	-0.367096	0.0524924	0.740755
Detroit	8/23/21-8/29/21	4319629	18.3614	2.08682	-0.0760651	0.0561613	0.914
Detroit	8/30/21-9/05/20	4319629	20.2795	1.91816	-0.168663	0.0599884	1.10147
Detroit	9/06/21-9/12/21	4319629	20.3953	0.115749	-1.80241	0.0325386	0.659867
Detroit	9/13/21-9/19/21	4319629	22.5912	2.19596	2.08021	0.0392324	0.800155
Seattle	8/09/21-8/15/21	3979845	31.0924	5.17608	-10.4168	0.0033558	0.0869699
Seattle	8/16/21-8/22/21	3979845	32.2051	1.11275	-4.06333	0.0389282	1.21037
Seattle	8/23/21-8/29/21	3979845	33.8276	1.62246	0.509708	0.045287	1.45847
Seattle	8/30/21-9/05/20	3979845	33.5584	-0.269215	-1.89167	0.0415697	1.4062
Seattle	9/06/21-9/12/21	3979845	30.6616	-2.89674	-2.62752	0.0136807	0.459102
Seattle	9/13/21-9/19/21	3979845	30.5324	-0.129221	2.76752	0.0087962	0.269706
Minneapolis	8/09/21-8/15/21	3640043	17.5861	4.50544	0.455253	0.0986791	1.29079
Minneapolis	8/16/21-8/22/21	3640043	20.7101	3.12398	-1.38146	0.104787	1.8428
Minneapolis	8/23/21-8/29/21	3640043	24.8545	4.14438	1.02039	0.124888	2.58643
Minneapolis	8/30/21-9/05/20	3640043	25.6316	0.777071	-3.36731	0.115988	2.88283
Minneapolis	9/06/21-9/12/21	3640043	25.0468	-0.584764	-1.36184	0.095947	2.45927
Minneapolis	9/13/21-9/19/21	3640043	32.3191	7.27228	7.85705	0.0801186	2.00671
San Diego	8/09/21-8/15/21	3338330	35.0132	0.453606	-5.20363	0.0106334	0.367486
San Diego	8/16/21-8/22/21	3338330	31.4229	-3.59033	-4.04394	0.0082166	0.28769
San Diego	8/23/21-8/29/21	3338330	36.2542	4.83133	8.42166	0.011714	0.368088
San Diego	8/30/21-9/05/20	3338330	30.8837	-5.37052	-10.2019	0.0073436	0.266237
San Diego	9/06/21-9/12/21	3338330	23.0654	-7.81828	-2.44776	9.86e-05	0.00304513
San Diego	9/13/21-9/19/21	3338330	5.83269	-17.2327	-9.41446	-0.0108857	-0.251083
Tampa	8/09/21-8/15/21	3194831	101.879	19.1112	5.10646	0.113724	9.41265
Tampa	8/16/21-8/22/21	3194831	105.179	3.29997	-15.8113	0.0926178	9.4358
Tampa	8/23/21-8/29/21	3194831	112.145	6.96661	3.66664	0.097981	10.3055
Tampa	8/30/21-9/05/20	3194831	92.2517	-19.8937	-26.8604	0.0098192	1.10118
Tampa	9/06/21-9/12/21	3194831	75.1795	-17.0722	2.82153	0.0118465	1.09286
Tampa	9/13/21-9/19/21	3194831	55.7955	-19.384	-2.31177	0.0146106	1.09842
Denver	8/09/21-8/15/21	2967239	21.227	8.01611	8.01611	0.178511	2.3583
Denver	8/16/21-8/22/21	2967239	22.007	0.779945	-7.23617	0.107439	2.28061
Denver	8/23/21-8/29/21	2967239	26.5182	4.51117	3.73122	0.163328	3.59435
Denver	8/30/21-9/05/20	2967239	26.547	0.0288868	-4.48228	0.116157	3.08027
Denver	9/06/21-9/12/21	2967239	26.8311	0.284056	0.255169	0.100257	2.66152
Denver	9/13/21-9/19/21	2967239	28.2032	1.37213	1.08807	0.0394203	1.05769
St. Louis	8/09/21-8/15/21	2803228	34.7304	0.433174	-1.53904	0.2306	7.90894
St. Louis	8/16/21-8/22/21	2803228	31.8918	-2.83856	-3.27174	0.220297	7.65098
St. Louis	8/23/21-8/29/21	2803228	31.5707	-0.32106	2.5175	0.247691	7.89931
St. Louis	8/30/21-9/05/20	2803228	29.4915	-2.07924	-1.75817	0.234803	7.41291
St. Louis	9/06/21-9/12/21	2803228	32.7225	3.23097	5.31021	0.200817	5.92239
St. Louis	9/13/21-9/19/21	2803228	32.8856	0.163074	-3.0679	0.214198	7.00911
Baltimore	8/09/21-8/15/21	2800053	11.6681	1.96425	-0.943859	0.0682726	0.66251					0.105714
Baltimore	8/16/21-8/22/21	2800053	13.6834	2.01527	0.0510197	0.0749108	0.87407					0.0365391
Baltimore	8/23/21-8/29/21	2800053	15.816	2.13261	0.117344	0.074833	1.02397
Baltimore	8/30/21-9/05/20	2800053	16.0813	0.265301	-1.86731	0.0731223	1.1565
Baltimore	9/06/21-9/12/21	2800053	14.8977	-1.18365	-1.44895	0.0609063	0.979454
Baltimore	9/13/21-9/19/21	2800053	16.0762	1.17855	2.3622	0.0742481	1.10612
Charlotte	8/09/21-8/15/21	2636883	54.8646	18.7722	8.88495	0.168822	6.0932
Charlotte	8/16/21-8/22/21	2636883	53.9544	-0.910168	-19.6823	0.133472	7.32286
Charlotte	8/23/21-8/29/21	2636883	65.4019	11.4475	12.3577	0.184624	9.96128
Charlotte	8/30/21-9/05/20	2636883	72.602	7.20006	-4.24744	0.227651	14.8888
Charlotte	9/06/21-9/12/21	2636883	62.1838	-10.4181	-17.6182	0.108008	7.84157
Charlotte	9/13/21-9/19/21	2636883	73.3008	11.117	21.5352	0.11167	6.94405
Orlando	8/09/21-8/15/21	2608147	98.5483	10.5055	1.73632	0.114466	10.0779
Orlando	8/16/21-8/22/21	2608147	93.1805	-5.3678	-15.8733	0.100433	9.89749
Orlando	8/23/21-8/29/21	2608147	92.6219	-0.558685	4.80911	0.10634	9.90882
Orlando	8/30/21-9/05/20	2608147	79.7501	-12.8718	-12.3131	0.0901306	8.34806
Orlando	9/06/21-9/12/21	2608147	61.2586	-18.4915	-5.61975	0.0851918	6.79406
Orlando	9/13/21-9/19/21	2608147	49.4221	-11.8365	6.65497	0.0845384	5.1787
San Antonio	8/09/21-8/15/21	2550960	68.3776	-2.31286	-31.596	0.0343695	2.4296
San Antonio	8/16/21-8/22/21	2550960	59.507	-8.87061	-6.55775	-0.0026363	-0.180264
San Antonio	8/23/21-8/29/21	2550960	67.3304	7.82338	16.694	0.0228417	1.35924
San Antonio	8/30/21-9/05/20	2550960	61.9655	-5.36493	-13.1883	0.0211427	1.42355
San Antonio	9/06/21-9/12/21	2550960	60.6998	-1.26563	4.0993	0.0209405	1.29759
San Antonio	9/13/21-9/19/21	2550960	61.215	0.515213	1.78084	0.0011156	0.0677167
Portland	8/09/21-8/15/21	2492412	24.0501	7.57729	1.91438	0.094508	1.55682					0.212424
Portland	8/16/21-8/22/21	2492412	28.7501	4.69998	-2.87731	0.133971	3.22203
Portland	8/23/21-8/29/21	2492412	30.1372	1.38707	-3.31291	0.120022	3.45066
Portland	8/30/21-9/05/20	2492412	35.3358	5.19864	3.81157	0.166648	5.02231
Portland	9/06/21-9/12/21	2492412	29.2258	-6.10997	-11.3086	0.0450345	1.59133
Portland	9/13/21-9/19/21	2492412	31.3007	2.07487	8.18484	0.00449591	0.131397

## Sheet: by persistence
metro	ISO_week	Metro_pop	Pos_Speed	Pos_Accl	Pos_Jerk	persistence_7day	persistence_7day_number
Charlotte	8/30/21-9/05/20	2636883	72.602	7.20006	-4.24744	0.227651	14.8888	0.205074
Tampa	8/23/21-8/29/21	3194831	112.145	6.96661	3.66664	0.097981	10.3055	0.0918943
Orlando	8/09/21-8/15/21	2608147	98.5483	10.5055	1.73632	0.114466	10.0779	0.102264
Atlanta	8/30/21-9/05/20	6020364	51.1763	3.49291	-6.0153	0.209317	9.98092	0.19503
Charlotte	8/23/21-8/29/21	2636883	65.4019	11.4475	12.3577	0.184624	9.96128	0.152309
Orlando	8/23/21-8/29/21	2608147	92.6219	-0.558685	4.80911	0.10634	9.90882	0.106981
Orlando	8/16/21-8/22/21	2608147	93.1805	-5.3678	-15.8733	0.100433	9.89749	0.106218
Tampa	8/16/21-8/22/21	3194831	105.179	3.29997	-15.8113	0.0926178	9.4358	0.0897119
Tampa	8/09/21-8/15/21	3194831	101.879	19.1112	5.10646	0.113724	9.41265	0.0923906
Orlando	8/30/21-9/05/20	2608147	79.7501	-12.8718	-12.3131	0.0901306	8.34806	0.104678
St. Louis	8/09/21-8/15/21	2803228	34.7304	0.433174	-1.53904	0.2306	7.90894	0.227724
St. Louis	8/23/21-8/29/21	2803228	31.5707	-0.32106	2.5175	0.247691	7.89931	0.25021
Atlanta	8/23/21-8/29/21	6020364	47.6834	9.50821	2.44409	0.205952	7.86225	0.164884
Charlotte	9/06/21-9/12/21	2636883	62.1838	-10.4181	-17.6182	0.108008	7.84157	0.126103
St. Louis	8/16/21-8/22/21	2803228	31.8918	-2.83856	-3.27174	0.220297	7.65098	0.239904
St. Louis	8/30/21-9/05/20	2803228	29.4915	-2.07924	-1.75817	0.234803	7.41291	0.251357
Charlotte	8/16/21-8/22/21	2636883	53.9544	-0.910168	-19.6823	0.133472	7.32286	0.135723
St. Louis	9/13/21-9/19/21	2803228	32.8856	0.163074	-3.0679	0.214198	7.00911	0.213136
Charlotte	9/13/21-9/19/21	2636883	73.3008	11.117	21.5352	0.11167	6.94405	0.0947335
Orlando	9/06/21-9/12/21	2608147	61.2586	-18.4915	-5.61975	0.0851918	6.79406	0.110908
Charlotte	8/09/21-8/15/21	2636883	54.8646	18.7722	8.88495	0.168822	6.0932	0.111059
St. Louis	9/06/21-9/12/21	2803228	32.7225	3.23097	5.31021	0.200817	5.92239	0.180989
Atlanta	8/16/21-8/22/21	6020364	38.1752	7.06412	0.975258	0.176068	5.47765	0.143487
Orlando	9/13/21-9/19/21	2608147	49.4221	-11.8365	6.65497	0.0845384	5.1787	0.104785
Portland	8/30/21-9/05/20	2492412	35.3358	5.19864	3.81157	0.166648	5.02231	0.142131
Miami	8/09/21-8/15/21	6166488	105.388	12.5123	-9.41957	0.049171	4.56677	0.0433331
Miami	8/16/21-8/22/21	6166488	99.2994	-6.08821	-18.6005	0.0413116	4.35373	0.0438445
Washington DC	8/30/21-9/05/20	5371160	21.4372	-0.337782	-6.60139	0.184751	4.02295	0.187662
Miami	8/23/21-8/29/21	6166488	85.448	-13.8514	-7.76315	0.0381113	3.78443	0.0442892
Denver	8/23/21-8/29/21	2967239	26.5182	4.51117	3.73122	0.163328	3.59435	0.135543
Atlanta	9/06/21-9/12/21	6020364	44.639	-6.53733	-10.0302	0.0675861	3.45881	0.077484
Portland	8/23/21-8/29/21	2492412	30.1372	1.38707	-3.31291	0.120022	3.45066	0.114498
Washington DC	9/13/21-9/19/21	5371160	24.19	4.5481	6.3434	0.172727	3.3927	0.140252
Portland	8/16/21-8/22/21	2492412	28.7501	4.69998	-2.87731	0.133971	3.22203	0.11207
Washington DC	8/23/21-8/29/21	5371160	21.775	6.26361	5.98168	0.204714	3.17541	0.145828
Atlanta	8/09/21-8/15/21	6020364	31.1111	6.08886	-2.72408	0.123989	3.10247	0.0997223
Denver	8/30/21-9/05/20	2967239	26.547	0.0288868	-4.48228	0.116157	3.08027	0.116031
Washington DC	9/06/21-9/12/21	5371160	19.6419	-1.7953	-1.45752	0.143312	3.07221	0.156411
Miami	8/30/21-9/05/20	6166488	64.4312	-21.0168	-7.16546	0.0339555	2.90143	0.0450314
Minneapolis	8/30/21-9/05/20	3640043	25.6316	0.777071	-3.36731	0.115988	2.88283	0.112472
Denver	9/06/21-9/12/21	2967239	26.8311	0.284056	0.255169	0.100257	2.66152	0.0991952
Minneapolis	8/23/21-8/29/21	3640043	24.8545	4.14438	1.02039	0.124888	2.58643	0.104063
Minneapolis	9/06/21-9/12/21	3640043	25.0468	-0.584764	-1.36184	0.095947	2.45927	0.0981871
Washington DC	8/16/21-8/22/21	5371160	15.5114	0.281929	-2.83791	0.160282	2.44102	0.157369
San Antonio	8/09/21-8/15/21	2550960	68.3776	-2.31286	-31.596	0.0343695	2.4296	0.035532
Denver	8/09/21-8/15/21	2967239	21.227	8.01611	8.01611	0.178511	2.3583	0.111099
Miami	9/06/21-9/12/21	6166488	51.5274	-12.9039	8.11297	0.0365412	2.35439	0.0456921
Washington DC	8/09/21-8/15/21	5371160	15.2295	3.11984	-1.36975	0.188591	2.28377	0.149957
Denver	8/16/21-8/22/21	2967239	22.007	0.779945	-7.23617	0.107439	2.28061	0.103631
Minneapolis	9/13/21-9/19/21	3640043	32.3191	7.27228	7.85705	0.0801186	2.00671	0.0620907
Dallas	8/30/21-9/05/20	7573136	62.5085	19.1825	23.8342	0.0450174	1.95043	0.0312026
Atlanta	9/13/21-9/19/21	6020364	36.1962	-8.44278	-1.90544	0.0416379	1.85867	0.05135
Minneapolis	8/16/21-8/22/21	3640043	20.7101	3.12398	-1.38146	0.104787	1.8428	0.0889806
Miami	9/13/21-9/19/21	6166488	40.3494	-11.1779	1.72592	0.0357614	1.84269	0.0456683
Boston	8/30/21-9/05/20	4873019	19.9436	1.71205	-0.471987	0.0953563	1.7385	0.0871705
Portland	9/06/21-9/12/21	2492412	29.2258	-6.10997	-11.3086	0.0450345	1.59133	0.0544494
Portland	8/09/21-8/15/21	2492412	24.0501	7.57729	1.91438	0.094508	1.55682	0.0647321
Houston	8/30/21-9/05/20	7066141	68.4694	23.747	57.3459	0.0342744	1.53283	0.0223871
Seattle	8/23/21-8/29/21	3979845	33.8276	1.62246	0.509708	0.045287	1.45847	0.0431149
Dallas	8/16/21-8/22/21	7573136	47.9779	5.4101	-4.61406	0.0342183	1.4566	0.0303598
Boston	8/23/21-8/29/21	4873019	18.2316	2.18404	0.858958	0.0888141	1.42525	0.0781747
San Antonio	8/30/21-9/05/20	2550960	61.9655	-5.36493	-13.1883	0.0211427	1.42355	0.0229732
Seattle	8/30/21-9/05/20	3979845	33.5584	-0.269215	-1.89167	0.0415697	1.4062	0.0419032
Philadelphia	8/23/21-8/29/21	5378441	36.6171	16.7521	15.0601	0.0686456	1.36365	0.0372407
San Antonio	8/23/21-8/29/21	2550960	67.3304	7.82338	16.694	0.0228417	1.35924	0.0201876
San Antonio	9/06/21-9/12/21	2550960	60.6998	-1.26563	4.0993	0.0209405	1.29759	0.0213771
Minneapolis	8/09/21-8/15/21	3640043	17.5861	4.50544	0.455253	0.0986791	1.29079	0.0733982
Houston	8/16/21-8/22/21	7066141	78.3212	33.89	40.9801	0.029013	1.28908	0.0164589
Seattle	8/16/21-8/22/21	3979845	32.2051	1.11275	-4.06333	0.0389282	1.21037	0.0375832
Boston	8/16/21-8/22/21	4873019	16.0475	1.32508	-1.81173	0.0786586	1.15805	0.0721636
Baltimore	8/30/21-9/05/20	2800053	16.0813	0.265301	-1.86731	0.0731223	1.1565	0.071916
San Francisco	8/23/21-8/29/21	4731803	24.3489	3.57158	1.98052	0.0535254	1.11212	0.0456741
Baltimore	9/13/21-9/19/21	2800053	16.0762	1.17855	2.3622	0.0742481	1.10612	0.068805
Detroit	8/30/21-9/05/20	4319629	20.2795	1.91816	-0.168663	0.0599884	1.10147	0.0543143
Tampa	8/30/21-9/05/20	3194831	92.2517	-19.8937	-26.8604	0.0098192	1.10118	0.0119367
Tampa	9/13/21-9/19/21	3194831	55.7955	-19.384	-2.31177	0.0146106	1.09842	0.0196865
Tampa	9/06/21-9/12/21	3194831	75.1795	-17.0722	2.82153	0.0118465	1.09286	0.0145367
Denver	9/13/21-9/19/21	2967239	28.2032	1.37213	1.08807	0.0394203	1.05769	0.0375024
Dallas	8/23/21-8/29/21	7573136	43.3261	-4.65178	-10.0619	0.0220219	1.05656	0.0243863
Baltimore	8/23/21-8/29/21	2800053	15.816	2.13261	0.117344	0.074833	1.02397	0.0647426
Dallas	8/09/21-8/15/21	7573136	42.5678	10.0242	3.07666	0.0314576	1.02374	0.0240497
Baltimore	9/06/21-9/12/21	2800053	14.8977	-1.18365	-1.44895	0.0609063	0.979454	0.0657454
Phoenix	8/23/21-8/29/21	4948203	55.4025	16.973	19.4443	0.0249475	0.958721	0.0173046
Detroit	8/23/21-8/29/21	4319629	18.3614	2.08682	-0.0760651	0.0561613	0.914	0.0497784
Boston	8/09/21-8/15/21	4873019	14.7225	3.13681	-0.530618	0.0765169	0.886499	0.060214
Baltimore	8/16/21-8/22/21	2800053	13.6834	2.01527	0.0510197	0.0749108	0.87407	0.0638781
New York City	2021-08-29	19216182	20.931	-2.2429	-4.31259	0.0366728	0.849853	0.0406025
Boston	9/13/21-9/19/21	4873019	23.0101	4.13941	5.21237	0.0441073	0.832334	0.0361726
New York City	2021-08-15	19216182	21.1042	3.44353	-0.298114	0.0455892	0.805138	0.0381505
Detroit	9/13/21-9/19/21	4319629	22.5912	2.19596	2.08021	0.0392324	0.800155	0.0354189
Boston	9/06/21-9/12/21	4873019	18.8707	-1.07296	-2.78502	0.0396329	0.790424	0.0418864
Detroit	8/16/21-8/22/21	4319629	16.2745	2.16288	-0.367096	0.0524924	0.740755	0.0455162
New York City	2021-08-22	19216182	23.1739	2.06968	-1.37384	0.0347463	0.733294	0.0316431
Chicago	8/30/21-9/05/20	9458539	24.3061	2.79113	1.06178	0.0329609	0.709152	0.0291759
New York City	2021-09-19	19216182	21.1057	-0.820736	1.1025	0.0317904	0.697051	0.0330266
Dallas	9/13/21-9/19/21	7573136	64.2987	4.5386	7.28703	0.0115458	0.689978	0.0107308
Philadelphia	9/13/21-9/19/21	5378441	23.4933	2.33737	3.67871	0.0319365	0.675645	0.0287591
San Francisco	8/16/21-8/22/21	4731803	20.7773	1.59106	4.11501	0.0350057	0.671629	0.0323251
Phoenix	8/16/21-8/22/21	4948203	38.4295	-2.47132	-8.23676	0.0162632	0.665179	0.017309
Baltimore	8/09/21-8/15/21	2800053	11.6681	1.96425	-0.943859	0.0682726	0.66251	0.0567794
Houston	9/13/21-9/19/21	7066141	55.5729	5.79625	24.489	0.0132721	0.66064	0.0118878
Detroit	9/06/21-9/12/21	4319629	20.3953	0.115749	-1.80241	0.0325386	0.659867	0.0323539
Dallas	9/06/21-9/12/21	7573136	59.7601	-2.74844	-21.9309	0.010261	0.6414	0.0107329
New York City	2021-09-05	19216182	23.8497	2.91867	5.16157	0.0306408	0.641343	0.026891
Phoenix	8/09/21-8/15/21	4948203	40.9009	5.76544	-4.58752	0.0181391	0.637325	0.0155822
Riverside	8/09/21-8/15/21	4650631	33.4793	0.129017	-6.39851	0.0179697	0.599296	0.0179005
Houston	8/09/21-8/15/21	7066141	44.4312	-7.09015	-23.0617	0.011464	0.590641	0.0132934
Riverside	8/23/21-8/29/21	4650631	34.5329	2.44514	3.83665	0.0182695	0.586228	0.0169759
Chicago	8/16/21-8/22/21	9458539	19.7856	2.92102	-0.086091	0.0346073	0.583638	0.0294981
Chicago	8/23/21-8/29/21	9458539	21.5149	1.72935	-1.19167	0.0285276	0.564436	0.0262346
Phoenix	8/30/21-9/05/20	4948203	47.1311	-8.2714	-25.2444	0.0100588	0.557283	0.0118241
New York City	2021-09-12	19216182	21.9265	-1.92323	-4.8419	0.0229234	0.546716	0.0249341
San Francisco	8/09/21-8/15/21	4731803	19.1863	-2.52395	0.815155	0.0241912	0.525197	0.0273736
Seattle	9/06/21-9/12/21	3979845	30.6616	-2.89674	-2.62752	0.0136807	0.459102	0.0149732
Chicago	9/06/21-9/12/21	9458539	21.7204	-2.58572	-5.37685	0.0178593	0.43409	0.0199854
Chicago	8/09/21-8/15/21	9458539	16.8646	3.00711	-1.97554	0.0310367	0.43009	0.0255026
Houston	9/06/21-9/12/21	7066141	49.7766	-18.6928	-42.4398	0.0060784	0.416184	0.00836104
Philadelphia	8/16/21-8/22/21	5378441	19.865	1.69194	-5.49549	0.0222668	0.404656	0.0203703
Riverside	8/16/21-8/22/21	4650631	32.0878	-1.39152	-1.52053	0.0113415	0.379706	0.0118333
San Diego	8/23/21-8/29/21	3338330	36.2542	4.83133	8.42166	0.011714	0.368088	0.010153
San Diego	8/09/21-8/15/21	3338330	35.0132	0.453606	-5.20363	0.0106334	0.367486	0.0104956
Chicago	9/13/21-9/19/21	9458539	21.8774	0.157078	2.7428	0.0150378	0.326626	0.0149298
San Diego	8/16/21-8/22/21	3338330	31.4229	-3.59033	-4.04394	0.0082166	0.28769	0.00915542
Riverside	8/30/21-9/05/20	4650631	31.5533	-2.97963	-5.42476	0.007919	0.273466	0.0086668
Seattle	9/13/21-9/19/21	3979845	30.5324	-0.129221	2.76752	0.0087962	0.269706	0.00883343
San Diego	8/30/21-9/05/20	3338330	30.8837	-5.37052	-10.2019	0.0073436	0.266237	0.00862062
Houston	8/23/21-8/29/21	7066141	44.7223	-33.5989	-67.4888	0.0032183	0.252061	0.00563613
San Francisco	8/30/21-9/05/20	4731803	25.0554	0.706465	-2.86511	0.0103127	0.251103	0.0100219
Detroit	8/09/21-8/15/21	4319629	14.1117	2.52998	-2.25548	0.0189411	0.21937	0.0155453
Los Angeles	8/09/21-8/15/21	13214799	27.04	-1.19995	-2.84313	0.006876	0.194178	0.00718114
Phoenix	9/13/21-9/19/21	4948203	40.1589	0.635151	8.24253	0.0034338	0.135717	0.00337949
Portland	9/13/21-9/19/21	2492412	31.3007	2.07487	8.18484	0.00449591	0.131397	0.00419788
Philadelphia	9/06/21-9/12/21	5378441	21.1559	-1.34133	12.7785	0.0056669	0.12749	0.00602619
Los Angeles	8/23/21-8/29/21	13214799	24.2066	1.00212	4.83765	0.0053238	0.123536	0.0051034
Los Angeles	8/16/21-8/22/21	13214799	23.2045	-3.83553	-2.63557	0.0041778	0.112968	0.00486836
Seattle	8/09/21-8/15/21	3979845	31.0924	5.17608	-10.4168	0.0033558	0.0869699	0.00279715
Philadelphia	8/09/21-8/15/21	5378441	18.1731	7.18743	4.51273	0.0074818	0.0821925	0.00452276
Los Angeles	9/06/21-9/12/21	13214799	16.6156	-2.34477	2.90151	0.0043267	0.0820357	0.00493728
Riverside	9/06/21-9/12/21	4650631	26.9119	-4.64146	-1.66183	0.0021593	0.0681331	0.00253171
San Antonio	9/13/21-9/19/21	2550960	61.215	0.515213	1.78084	0.0011156	0.0677167	0.00110621
Los Angeles	8/30/21-9/05/20	13214799	18.9603	-5.24628	-6.24841	0.0021184	0.0512793	0.00270456
San Francisco	9/06/21-9/12/21	4731803	15.6328	-9.42256	-10.129	0.0009935	0.0248925	0.00159232
San Diego	9/06/21-9/12/21	3338330	23.0654	-7.81828	-2.44776	9.86e-05	0.00304513	0.000132022
Phoenix	9/06/21-9/12/21	4948203	39.5237	-7.60738	0.664021	-0.0003026	-0.0142619	-0.000360843
Philadelphia	8/30/21-9/05/20	5378441	22.4972	-14.1199	-30.8719	-0.0010625	-0.0389057	-0.00172935
Los Angeles	9/13/21-9/19/21	13214799	3.94147	-12.6741	-10.3293	-0.0042503	-0.0706212	-0.0179175
San Antonio	8/16/21-8/22/21	2550960	59.507	-8.87061	-6.55775	-0.0026363	-0.180264	-0.00302929
San Diego	9/13/21-9/19/21	3338330	5.83269	-17.2327	-9.41446	-0.0108857	-0.251083	-0.0430476
Riverside	9/13/21-9/19/21	4650631	6.68726	-20.2246	-15.5831	-0.0153594	-0.41335	-0.0618115
San Francisco	9/13/21-9/19/21	4731803	2.98889	-12.6439	-3.22136	-0.0289672	-0.452839	-0.151507

## Sheet: by week
metro	ISO_week	Metro_pop	Pos_Speed	Pos_Accl	Pos_Jerk	persistence_7day	persistence_7day_number
New York City	9/13/21-9/19/21	19216182	21.1057	-0.820736	1.1025	0.0317904	0.697051
Los Angeles	9/13/21-9/19/21	13214799	3.94147	-12.6741	-10.3293	-0.0042503	-0.0706212
Chicago	9/13/21-9/19/21	9458539	21.8774	0.157078	2.7428	0.0150378	0.326626
Dallas	9/13/21-9/19/21	7573136	64.2987	4.5386	7.28703	0.0115458	0.689978
Houston	9/13/21-9/19/21	7066141	55.5729	5.79625	24.489	0.0132721	0.66064
Miami	9/13/21-9/19/21	6166488	40.3494	-11.1779	1.72592	0.0357614	1.84269
Atlanta	9/13/21-9/19/21	6020364	36.1962	-8.44278	-1.90544	0.0416379	1.85867
Philadelphia	9/13/21-9/19/21	5378441	23.4933	2.33737	3.67871	0.0319365	0.675645
Washington DC	9/13/21-9/19/21	5371160	24.19	4.5481	6.3434	0.172727	3.3927
Phoenix	9/13/21-9/19/21	4948203	40.1589	0.635151	8.24253	0.0034338	0.135717
Boston	9/13/21-9/19/21	4873019	23.0101	4.13941	5.21237	0.0441073	0.832334
San Francisco	9/13/21-9/19/21	4731803	2.98889	-12.6439	-3.22136	-0.0289672	-0.452839
Riverside	9/13/21-9/19/21	4650631	6.68726	-20.2246	-15.5831	-0.0153594	-0.41335
Detroit	9/13/21-9/19/21	4319629	22.5912	2.19596	2.08021	0.0392324	0.800155
Seattle	9/13/21-9/19/21	3979845	30.5324	-0.129221	2.76752	0.0087962	0.269706
Minneapolis	9/13/21-9/19/21	3640043	32.3191	7.27228	7.85705	0.0801186	2.00671
San Diego	9/13/21-9/19/21	3338330	5.83269	-17.2327	-9.41446	-0.0108857	-0.251083
Tampa	9/13/21-9/19/21	3194831	55.7955	-19.384	-2.31177	0.0146106	1.09842
Denver	9/13/21-9/19/21	2967239	28.2032	1.37213	1.08807	0.0394203	1.05769
St. Louis	9/13/21-9/19/21	2803228	32.8856	0.163074	-3.0679	0.214198	7.00911
Baltimore	9/13/21-9/19/21	2800053	16.0762	1.17855	2.3622	0.0742481	1.10612
Charlotte	9/13/21-9/19/21	2636883	73.3008	11.117	21.5352	0.11167	6.94405
Orlando	9/13/21-9/19/21	2608147	49.4221	-11.8365	6.65497	0.0845384	5.1787
San Antonio	9/13/21-9/19/21	2550960	61.215	0.515213	1.78084	0.0011156	0.0677167
Portland	9/13/21-9/19/21	2492412	31.3007	2.07487	8.18484	0.00449591	0.131397
New York City	9/06/21-9/12/21	19216182	21.9265	-1.92323	-4.8419	0.0229234	0.546716
Los Angeles	9/06/21-9/12/21	13214799	16.6156	-2.34477	2.90151	0.0043267	0.0820357
Chicago	9/06/21-9/12/21	9458539	21.7204	-2.58572	-5.37685	0.0178593	0.43409
Dallas	9/06/21-9/12/21	7573136	59.7601	-2.74844	-21.9309	0.010261	0.6414
Houston	9/06/21-9/12/21	7066141	49.7766	-18.6928	-42.4398	0.0060784	0.416184
Miami	9/06/21-9/12/21	6166488	51.5274	-12.9039	8.11297	0.0365412	2.35439
Atlanta	9/06/21-9/12/21	6020364	44.639	-6.53733	-10.0302	0.0675861	3.45881
Philadelphia	9/06/21-9/12/21	5378441	21.1559	-1.34133	12.7785	0.0056669	0.12749
Washington DC	9/06/21-9/12/21	5371160	19.6419	-1.7953	-1.45752	0.143312	3.07221
Phoenix	9/06/21-9/12/21	4948203	39.5237	-7.60738	0.664021	-0.0003026	-0.0142619
Boston	9/06/21-9/12/21	4873019	18.8707	-1.07296	-2.78502	0.0396329	0.790424
San Francisco	9/06/21-9/12/21	4731803	15.6328	-9.42256	-10.129	0.0009935	0.0248925
Riverside	9/06/21-9/12/21	4650631	26.9119	-4.64146	-1.66183	0.0021593	0.0681331
Detroit	9/06/21-9/12/21	4319629	20.3953	0.115749	-1.80241	0.0325386	0.659867
Seattle	9/06/21-9/12/21	3979845	30.6616	-2.89674	-2.62752	0.0136807	0.459102
Minneapolis	9/06/21-9/12/21	3640043	25.0468	-0.584764	-1.36184	0.095947	2.45927
San Diego	9/06/21-9/12/21	3338330	23.0654	-7.81828	-2.44776	9.86e-05	0.00304513
Tampa	9/06/21-9/12/21	3194831	75.1795	-17.0722	2.82153	0.0118465	1.09286
Denver	9/06/21-9/12/21	2967239	26.8311	0.284056	0.255169	0.100257	2.66152
St. Louis	9/06/21-9/12/21	2803228	32.7225	3.23097	5.31021	0.200817	5.92239
Baltimore	9/06/21-9/12/21	2800053	14.8977	-1.18365	-1.44895	0.0609063	0.979454
Charlotte	9/06/21-9/12/21	2636883	62.1838	-10.4181	-17.6182	0.108008	7.84157
Orlando	9/06/21-9/12/21	2608147	61.2586	-18.4915	-5.61975	0.0851918	6.79406
San Antonio	9/06/21-9/12/21	2550960	60.6998	-1.26563	4.0993	0.0209405	1.29759
Portland	9/06/21-9/12/21	2492412	29.2258	-6.10997	-11.3086	0.0450345	1.59133
New York City	8/30/21-9/05/20	19216182	23.8497	2.91867	5.16157	0.0306408	0.641343
Los Angeles	8/30/21-9/05/20	13214799	18.9603	-5.24628	-6.24841	0.0021184	0.0512793
Chicago	8/30/21-9/05/20	9458539	24.3061	2.79113	1.06178	0.0329609	0.709152
Dallas	8/30/21-9/05/20	7573136	62.5085	19.1825	23.8342	0.0450174	1.95043
Houston	8/30/21-9/05/20	7066141	68.4694	23.747	57.3459	0.0342744	1.53283
Miami	8/30/21-9/05/20	6166488	64.4312	-21.0168	-7.16546	0.0339555	2.90143
Atlanta	8/30/21-9/05/20	6020364	51.1763	3.49291	-6.0153	0.209317	9.98092
Philadelphia	8/30/21-9/05/20	5378441	22.4972	-14.1199	-30.8719	-0.0010625	-0.0389057
Washington DC	8/30/21-9/05/20	5371160	21.4372	-0.337782	-6.60139	0.184751	4.02295
Phoenix	8/30/21-9/05/20	4948203	47.1311	-8.2714	-25.2444	0.0100588	0.557283
Boston	8/30/21-9/05/20	4873019	19.9436	1.71205	-0.471987	0.0953563	1.7385
San Francisco	8/30/21-9/05/20	4731803	25.0554	0.706465	-2.86511	0.0103127	0.251103
Riverside	8/30/21-9/05/20	4650631	31.5533	-2.97963	-5.42476	0.007919	0.273466
Detroit	8/30/21-9/05/20	4319629	20.2795	1.91816	-0.168663	0.0599884	1.10147
Seattle	8/30/21-9/05/20	3979845	33.5584	-0.269215	-1.89167	0.0415697	1.4062
Minneapolis	8/30/21-9/05/20	3640043	25.6316	0.777071	-3.36731	0.115988	2.88283
San Diego	8/30/21-9/05/20	3338330	30.8837	-5.37052	-10.2019	0.0073436	0.266237
Tampa	8/30/21-9/05/20	3194831	92.2517	-19.8937	-26.8604	0.0098192	1.10118
Denver	8/30/21-9/05/20	2967239	26.547	0.0288868	-4.48228	0.116157	3.08027
St. Louis	8/30/21-9/05/20	2803228	29.4915	-2.07924	-1.75817	0.234803	7.41291
Baltimore	8/30/21-9/05/20	2800053	16.0813	0.265301	-1.86731	0.0731223	1.1565
Charlotte	8/30/21-9/05/20	2636883	72.602	7.20006	-4.24744	0.227651	14.8888
Orlando	8/30/21-9/05/20	2608147	79.7501	-12.8718	-12.3131	0.0901306	8.34806
San Antonio	8/30/21-9/05/20	2550960	61.9655	-5.36493	-13.1883	0.0211427	1.42355
Portland	8/30/21-9/05/20	2492412	35.3358	5.19864	3.81157	0.166648	5.02231
New York City	8/23/21-8/29/21	19216182	20.931	-2.2429	-4.31259	0.0366728	0.849853
Los Angeles	8/23/21-8/29/21	13214799	24.2066	1.00212	4.83765	0.0053238	0.123536
Chicago	8/23/21-8/29/21	9458539	21.5149	1.72935	-1.19167	0.0285276	0.564436
Dallas	8/23/21-8/29/21	7573136	43.3261	-4.65178	-10.0619	0.0220219	1.05656
Houston	8/23/21-8/29/21	7066141	44.7223	-33.5989	-67.4888	0.0032183	0.252061
Miami	8/23/21-8/29/21	6166488	85.448	-13.8514	-7.76315	0.0381113	3.78443
Atlanta	8/23/21-8/29/21	6020364	47.6834	9.50821	2.44409	0.205952	7.86225
Philadelphia	8/23/21-8/29/21	5378441	36.6171	16.7521	15.0601	0.0686456	1.36365
Washington DC	8/23/21-8/29/21	5371160	21.775	6.26361	5.98168	0.204714	3.17541
Phoenix	8/23/21-8/29/21	4948203	55.4025	16.973	19.4443	0.0249475	0.958721
Boston	8/23/21-8/29/21	4873019	18.2316	2.18404	0.858958	0.0888141	1.42525
San Francisco	8/23/21-8/29/21	4731803	24.3489	3.57158	1.98052	0.0535254	1.11212
Riverside	8/23/21-8/29/21	4650631	34.5329	2.44514	3.83665	0.0182695	0.586228
Detroit	8/23/21-8/29/21	4319629	18.3614	2.08682	-0.0760651	0.0561613	0.914
Seattle	8/23/21-8/29/21	3979845	33.8276	1.62246	0.509708	0.045287	1.45847
Minneapolis	8/23/21-8/29/21	3640043	24.8545	4.14438	1.02039	0.124888	2.58643
San Diego	8/23/21-8/29/21	3338330	36.2542	4.83133	8.42166	0.011714	0.368088
Tampa	8/23/21-8/29/21	3194831	112.145	6.96661	3.66664	0.097981	10.3055
Denver	8/23/21-8/29/21	2967239	26.5182	4.51117	3.73122	0.163328	3.59435
St. Louis	8/23/21-8/29/21	2803228	31.5707	-0.32106	2.5175	0.247691	7.89931
Baltimore	8/23/21-8/29/21	2800053	15.816	2.13261	0.117344	0.074833	1.02397
Charlotte	8/23/21-8/29/21	2636883	65.4019	11.4475	12.3577	0.184624	9.96128
Orlando	8/23/21-8/29/21	2608147	92.6219	-0.558685	4.80911	0.10634	9.90882
San Antonio	8/23/21-8/29/21	2550960	67.3304	7.82338	16.694	0.0228417	1.35924
Portland	8/23/21-8/29/21	2492412	30.1372	1.38707	-3.31291	0.120022	3.45066
New York City	8/16/21-8/22/21	19216182	23.1739	2.06968	-1.37384	0.0347463	0.733294
Los Angeles	8/16/21-8/22/21	13214799	23.2045	-3.83553	-2.63557	0.0041778	0.112968
Chicago	8/16/21-8/22/21	9458539	19.7856	2.92102	-0.086091	0.0346073	0.583638
Dallas	8/16/21-8/22/21	7573136	47.9779	5.4101	-4.61406	0.0342183	1.4566
Houston	8/16/21-8/22/21	7066141	78.3212	33.89	40.9801	0.029013	1.28908
Miami	8/16/21-8/22/21	6166488	99.2994	-6.08821	-18.6005	0.0413116	4.35373
Atlanta	8/16/21-8/22/21	6020364	38.1752	7.06412	0.975258	0.176068	5.47765
Philadelphia	8/16/21-8/22/21	5378441	19.865	1.69194	-5.49549	0.0222668	0.404656
Washington DC	8/16/21-8/22/21	5371160	15.5114	0.281929	-2.83791	0.160282	2.44102
Phoenix	8/16/21-8/22/21	4948203	38.4295	-2.47132	-8.23676	0.0162632	0.665179
Boston	8/16/21-8/22/21	4873019	16.0475	1.32508	-1.81173	0.0786586	1.15805
San Francisco	8/16/21-8/22/21	4731803	20.7773	1.59106	4.11501	0.0350057	0.671629
Riverside	8/16/21-8/22/21	4650631	32.0878	-1.39152	-1.52053	0.0113415	0.379706
Detroit	8/16/21-8/22/21	4319629	16.2745	2.16288	-0.367096	0.0524924	0.740755
Seattle	8/16/21-8/22/21	3979845	32.2051	1.11275	-4.06333	0.0389282	1.21037
Minneapolis	8/16/21-8/22/21	3640043	20.7101	3.12398	-1.38146	0.104787	1.8428
San Diego	8/16/21-8/22/21	3338330	31.4229	-3.59033	-4.04394	0.0082166	0.28769
Tampa	8/16/21-8/22/21	3194831	105.179	3.29997	-15.8113	0.0926178	9.4358
Denver	8/16/21-8/22/21	2967239	22.007	0.779945	-7.23617	0.107439	2.28061
St. Louis	8/16/21-8/22/21	2803228	31.8918	-2.83856	-3.27174	0.220297	7.65098
Baltimore	8/16/21-8/22/21	2800053	13.6834	2.01527	0.0510197	0.0749108	0.87407
Charlotte	8/16/21-8/22/21	2636883	53.9544	-0.910168	-19.6823	0.133472	7.32286
Orlando	8/16/21-8/22/21	2608147	93.1805	-5.3678	-15.8733	0.100433	9.89749
San Antonio	8/16/21-8/22/21	2550960	59.507	-8.87061	-6.55775	-0.0026363	-0.180264
Portland	8/16/21-8/22/21	2492412	28.7501	4.69998	-2.87731	0.133971	3.22203
New York City	8/09/21-8/15/21	19216182	21.1042	3.44353	-0.298114	0.0455892	0.805138
Los Angeles	8/09/21-8/15/21	13214799	27.04	-1.19995	-2.84313	0.006876	0.194178
Chicago	8/09/21-8/15/21	9458539	16.8646	3.00711	-1.97554	0.0310367	0.43009
Dallas	8/09/21-8/15/21	7573136	42.5678	10.0242	3.07666	0.0314576	1.02374
Houston	8/09/21-8/15/21	7066141	44.4312	-7.09015	-23.0617	0.011464	0.590641
Miami	8/09/21-8/15/21	6166488	105.388	12.5123	-9.41957	0.049171	4.56677
Atlanta	8/09/21-8/15/21	6020364	31.1111	6.08886	-2.72408	0.123989	3.10247
Philadelphia	8/09/21-8/15/21	5378441	18.1731	7.18743	4.51273	0.0074818	0.0821925
Washington DC	8/09/21-8/15/21	5371160	15.2295	3.11984	-1.36975	0.188591	2.28377
Phoenix	8/09/21-8/15/21	4948203	40.9009	5.76544	-4.58752	0.0181391	0.637325
Boston	8/09/21-8/15/21	4873019	14.7225	3.13681	-0.530618	0.0765169	0.886499
San Francisco	8/09/21-8/15/21	4731803	19.1863	-2.52395	0.815155	0.0241912	0.525197
Riverside	8/09/21-8/15/21	4650631	33.4793	0.129017	-6.39851	0.0179697	0.599296
Detroit	8/09/21-8/15/21	4319629	14.1117	2.52998	-2.25548	0.0189411	0.21937
Seattle	8/09/21-8/15/21	3979845	31.0924	5.17608	-10.4168	0.0033558	0.0869699
Minneapolis	8/09/21-8/15/21	3640043	17.5861	4.50544	0.455253	0.0986791	1.29079
San Diego	8/09/21-8/15/21	3338330	35.0132	0.453606	-5.20363	0.0106334	0.367486
Tampa	8/09/21-8/15/21	3194831	101.879	19.1112	5.10646	0.113724	9.41265
Denver	8/09/21-8/15/21	2967239	21.227	8.01611	8.01611	0.178511	2.3583
St. Louis	8/09/21-8/15/21	2803228	34.7304	0.433174	-1.53904	0.2306	7.90894
Baltimore	8/09/21-8/15/21	2800053	11.6681	1.96425	-0.943859	0.0682726	0.66251
Charlotte	8/09/21-8/15/21	2636883	54.8646	18.7722	8.88495	0.168822	6.0932
Orlando	8/09/21-8/15/21	2608147	98.5483	10.5055	1.73632	0.114466	10.0779
San Antonio	8/09/21-8/15/21	2550960	68.3776	-2.31286	-31.596	0.0343695	2.4296
Portland	8/09/21-8/15/21	2492412	24.0501	7.57729	1.91438	0.094508	1.55682

## Sheet: 9.13-9.20
Metro Area	Population	Speed	Acceleration	Jerk	Persistence
New York City	19216182	21.1057	-0.820736	1.1025	0.697051
Los Angeles	13214799	3.94147	-12.6741	-10.3293	-0.0706212
Chicago	9458539	21.8774	0.157078	2.7428	0.326626
Dallas	7573136	64.2987	4.5386	7.28703	0.689978
Houston	7066141	55.5729	5.79625	24.489	0.66064
Miami	6166488	40.3494	-11.1779	1.72592	1.84269
Atlanta	6020364	36.1962	-8.44278	-1.90544	1.85867
Philadelphia	5378441	23.4933	2.33737	3.67871	0.675645
Washington DC	5371160	24.19	4.5481	6.3434	3.3927
Phoenix	4948203	40.1589	0.635151	8.24253	0.135717
Boston	4873019	23.0101	4.13941	5.21237	0.832334
San Francisco	4731803	2.98889	-12.6439	-3.22136	-0.452839
Riverside	4650631	6.68726	-20.2246	-15.5831	-0.41335
Detroit	4319629	22.5912	2.19596	2.08021	0.800155
Seattle	3979845	30.5324	-0.129221	2.76752	0.269706
Minneapolis	3640043	32.3191	7.27228	7.85705	2.00671
San Diego	3338330	5.83269	-17.2327	-9.41446	-0.251083
Tampa	3194831	55.7955	-19.384	-2.31177	1.09842
Denver	2967239	28.2032	1.37213	1.08807	1.05769
St. Louis	2803228	32.8856	0.163074	-3.0679	7.00911
Baltimore	2800053	16.0762	1.17855	2.3622	1.10612
Charlotte	2636883	73.3008	11.117	21.5352	6.94405
Orlando	2608147	49.4221	-11.8365	6.65497	5.1787
San Antonio	2550960	61.215	0.515213	1.78084	0.0677167
Portland	2492412	31.3007	2.07487	8.18484	0.131397

## Sheet: 9.13-9.20 by speed
metro	ISO_week	Metro_pop	Pos_Speed	Pos_Accl	Pos_Jerk	persistence_7day	persistence_7day_number	persistence %		Metropolitan Area	Population	Speed	Acceleration	Jerk	Persistence	Persist. %=
Charlotte	9/13/21-9/19/21	2636883	73.3008	11.117	21.5352	0.11167	6.94405			Charlotte	2636883	73.3008	11.117	21.5352	6.94405	0.0947335
Dallas	9/13/21-9/19/21	7573136	64.2987	4.5386	7.28703	0.0115458	0.689978			Dallas	7573136	64.2987	4.5386	7.28703	0.689978	0.0107308
San Antonio	9/13/21-9/19/21	2550960	61.215	0.515213	1.78084	0.0011156	0.0677167			San Antonio	2550960	61.215	0.515213	1.78084	0.0677167	0.00110621
Tampa	9/13/21-9/19/21	3194831	55.7955	-19.384	-2.31177	0.0146106	1.09842			Tampa	3194831	55.7955	-19.384	-2.31177	1.09842	0.0196865
Houston	9/13/21-9/19/21	7066141	55.5729	5.79625	24.489	0.0132721	0.66064			Houston	7066141	55.5729	5.79625	24.489	0.66064	0.0118878
Orlando	9/13/21-9/19/21	2608147	49.4221	-11.8365	6.65497	0.0845384	5.1787			Orlando	2608147	49.4221	-11.8365	6.65497	5.1787	0.104785
Miami	9/13/21-9/19/21	6166488	40.3494	-11.1779	1.72592	0.0357614	1.84269			Miami	6166488	40.3494	-11.1779	1.72592	1.84269	0.0456683
Phoenix	9/13/21-9/19/21	4948203	40.1589	0.635151	8.24253	0.0034338	0.135717			Phoenix	4948203	40.1589	0.635151	8.24253	0.135717	0.00337949
Atlanta	9/13/21-9/19/21	6020364	36.1962	-8.44278	-1.90544	0.0416379	1.85867			Atlanta	6020364	36.1962	-8.44278	-1.90544	1.85867	0.05135
St. Louis	9/13/21-9/19/21	2803228	32.8856	0.163074	-3.0679	0.214198	7.00911			St. Louis	2803228	32.8856	0.163074	-3.0679	7.00911	0.213136
Minneapolis	9/13/21-9/19/21	3640043	32.3191	7.27228	7.85705	0.0801186	2.00671			Minneapolis	3640043	32.3191	7.27228	7.85705	2.00671	0.0620907
Portland	9/13/21-9/19/21	2492412	31.3007	2.07487	8.18484	0.00449591	0.131397			Portland	2492412	31.3007	2.07487	8.18484	0.131397	0.00419788
Seattle	9/13/21-9/19/21	3979845	30.5324	-0.129221	2.76752	0.0087962	0.269706			Seattle	3979845	30.5324	-0.129221	2.76752	0.269706	0.00883343
Denver	9/13/21-9/19/21	2967239	28.2032	1.37213	1.08807	0.0394203	1.05769			Denver	2967239	28.2032	1.37213	1.08807	1.05769	0.0375024
Washington DC	9/13/21-9/19/21	5371160	24.19	4.5481	6.3434	0.172727	3.3927			Washington DC	5371160	24.19	4.5481	6.3434	3.3927	0.140252
Philadelphia	9/13/21-9/19/21	5378441	23.4933	2.33737	3.67871	0.0319365	0.675645			Philadelphia	5378441	23.4933	2.33737	3.67871	0.675645	0.0287591
Boston	9/13/21-9/19/21	4873019	23.0101	4.13941	5.21237	0.0441073	0.832334			Boston	4873019	23.0101	4.13941	5.21237	0.832334	0.0361726
Detroit	9/13/21-9/19/21	4319629	22.5912	2.19596	2.08021	0.0392324	0.800155			Detroit	4319629	22.5912	2.19596	2.08021	0.800155	0.0354189
Chicago	9/13/21-9/19/21	9458539	21.8774	0.157078	2.7428	0.0150378	0.326626			Chicago	9458539	21.8774	0.157078	2.7428	0.326626	0.0149298
New York City	9/13/21-9/19/21	19216182	21.1057	-0.820736	1.1025	0.0317904	0.697051			New York City	19216182	21.1057	-0.820736	1.1025	0.697051	0.0330266
Baltimore	9/13/21-9/19/21	2800053	16.0762	1.17855	2.3622	0.0742481	1.10612			Baltimore	2800053	16.0762	1.17855	2.3622	1.10612	0.068805
Riverside	9/13/21-9/19/21	4650631	6.68726	-20.2246	-15.5831	-0.0153594	-0.41335			Riverside	4650631	6.68726	-20.2246	-15.5831	-0.41335	-0.0618115
San Diego	9/13/21-9/19/21	3338330	5.83269	-17.2327	-9.41446	-0.0108857	-0.251083			San Diego	3338330	5.83269	-17.2327	-9.41446	-0.251083	-0.0430476
Los Angeles	9/13/21-9/19/21	13214799	3.94147	-12.6741	-10.3293	-0.0042503	-0.0706212			Los Angeles	13214799	3.94147	-12.6741	-10.3293	-0.0706212	-0.0179175
San Francisco	9/13/21-9/19/21	4731803	2.98889	-12.6439	-3.22136	-0.0289672	-0.452839			San Francisco	4731803	2.98889	-12.6439	-3.22136	-0.452839	-0.151507
